# Supplementary material for: ADC Histogram Features of Breast Cancer Brain Metastases as Candidate Imaging Biomarkers of Primary Tumor ER, PR, Ki-67, and Luminal Status
Source: Diagnostics (Basel). 2026 Apr 13;16(8):1154. doi: 10.3390/diagnostics16081154 (PMC13114955; doi:10.3390/diagnostics16081154)
Supplement: Supplementary file 1 [file diagnostics-16-01154-s001.zip]

Archive with 1 entries (1 files):
- diagnostics-4208891-supplementary.pdf
